# Supplementary material for: Association of Prepregnancy Obesity and Remodeled Maternal-Fetal Plasma Fatty Acid Profiles
Source: Front Nutr. 2022 May 16;9:897059. doi: 10.3389/fnut.2022.897059 (PMC9149296; doi:10.3389/fnut.2022.897059)
Supplement: Supplementary file 1 [file Table_1.XLSX]

## Sheet: Raw Data
group	age	mode of delivery	Pre-weight	Prenatal weight	gestational weight gain	height	Dietary LA	Dietary ALA	Dietary AA mg	Dietary EPA mg	Dietary DHA mg	Total dietary FA	Energy	Pre-BMI	Prenatal BMI	gestational age	infant gender	Birth weight	Birth length	weightforlength	weightforage	lengthforage	BMIforage	Maternal C4:0 concentration	Maternal C4:0 percentage	Maternal C6:0 concentration	Maternal C6:0 percentage	Maternal C8:0 concentration	Maternal C8:0 percentage	Maternal C10:0 concentration	Maternal C10:0 percentage	Maternal C12:0 concentration	Maternal C12:0 percentage	Maternal C13:0 concentration	Maternal C13:0 percentage	Maternal C14:0 concentration	Maternal C14:0 percentage	Maternal C14:1 concentration	Maternal C14:1 percentage	Maternal C15:0 concentration	Maternal C15:0 percentage	Maternal C15:1 concentration	Maternal C15:1 percentage	Maternal C16:0 concentration	Maternal C16:0 percentage	Maternal C16:1 concentration	Maternal C16:1 percentage	Maternal C17:1 concentration	Maternal C17:1 percentage
0	35	1	93	106	13	1.7	15.8715	1.76428	21.3298	10.3167	8.58333	17.6927	2222.06	32.1799	36.6782	38.2857	0	4090	54	-0.52	1.74	2.6	0.54	5.8224	0.589459	0	0	0	0	0	0	0	0	0	0	5.32173	0.538771	0.337047	0.0341226	1.65376	0.167426	0	0	299.508	30.3221	5.16471	0.522875	2.06321	0.208879
0	35	1	80	82	2	1.58	19.0766	2.72945	127.82	60.4	200.9	22.0409	2537.99	32.0461	32.8473	36.57	1	2860	46	1	-1.05	-2.05	0.08	0	0	0.22371	0.0184273	0	0	0.358287	0.0295126	0	0	0	0	43.8412	3.61126	0	0	1.00101	0.0824543	5.6398	0.464558	339.35	27.9527	5.73081	0.472055	9.47105	0.780144
0	20	1	80	90	10	1.6	19.3156	2.55046	32.4	2.57143	7.71429	21.9256	1379.98	31.25	35.1562	39	1	3200	50	-0.44	-0.3	0.06	-0.49	19.4899	1.36704	0	0	0	0	0	0	0	0	0	0	4.94508	0.346851	0	0	1.12926	0.0792071	0	0	452.172	31.7157	10.2752	0.720712	0.660091	0.0462993
0	29	1	78	91	13	1.59								30.8532	35.9954	38.8571	0	4050	50	2.01	1.66	0.46	2.09	1.08094	0.0791719	0	0	0	0	0	0	0.784099	0.0574302	0	0	6.71996	0.492194	0.162378	0.0118931	1.37412	0.100645	0	0	419.861	30.7521	14.4208	1.05623	0.587166	0.0430061
0	30	1	70	80	10	1.56	17.0865	1.49342	7.66417	1.32333	0.799167	18.5962	1812.66	28.764	32.8731	39.29	1	4150	51	1.76	1.53	0.59	1.77	0.320197	0.0303444	0	0	0	0	0	0	0	0	0	0	2.98361	0.28275	0	0	1.00669	0.0954015	0	0	305.015	28.9056	7.18149	0.680574	0	0
0	30	1	59	77	6	1.68								28.34	30.3	40	0	3259	50	-0.34	0.04	0.46	-0.28	0	0	0	0	0	0	0	0	0.407427	0.0398628	0	0	7.09194	0.693878	2.01282	0.196935	2.74812	0.268877	0	0	311.627	30.4897	10.9901	1.07527	0.765475	0.0748943
0	29	1	77.5	86	8.5	1.67	18.0802	0.780537	44.6099	4.142	154.637	18.961	1804.21	27.7887	30.8365	39.5714	0	4170	52	1.03	1.89	1.53	1.56	3.82997	0.198437	0	0	0	0	0	0	0	0	0	0	4.04243	0.209445	0	0	1.46152	0.0757237	0	0	555.367	28.7745	6.33416	0.328184	1.02238	0.0529715
0	27	1	80	90	10	1.7	19.0722	2.17047	12.423	7.72267	10.6339	21.2841	2801.86	27.6817	31.1419	39	1	3950	52	0.55	1.17	1.12	0.89	0	0	0	0	0	0	0	0	0	0	0	0	6.65838	0.476276	0	0	2.41432	0.172697	0	0	459.662	32.8798	9.65252	0.690448	0	0
0	31	1	75	80	5	1.65	17.1645	1.90745	39.1279	0.81	1.53	19.1461	1960.28	27.5482	29.3848	39.1429	0	3600	49	1.42	0.78	-0.08	1.26	0	0	0	0	0	0	0	0	0	0	0	0	2.74388	0.270582	0	0	0.871106	0.0859024	0	0	300.631	29.6461	5.49501	0.541879	0.606686	0.0598272
0	35	1	70	79	9	1.6	17.5477	1.85193	61.8467	9.37333	435.497	19.5275	1771.95	27.3437	30.8594	36.8571	1	2550	48					0.87531	0.0646062	0	0	0	0	0	0	0	0	0	0	3.55925	0.262706	1.61559	0.119246	0	0	0	0	396.611	29.2737	4.79688	0.354055	0.827843	0.0611027
0	28	1	70	85	15	1.6	31.6144	2.46232	45.0957	25.6229	248.653	34.2469	2578.15	27.3437	33.2031	39.2857	0	3350	50	-0.01	0.25	0.46	0.05	2.3686	0.210029	0	0	0	0	0.964392	0.0855149	0	0	0	0	2.93231	0.260014	2.57934	0.228716	0.936001	0.0829973	4.77208	0.423152	316.124	28.0314	4.95144	0.439056	10.5604	0.936416
0	32	1	70	81	11	1.6								27.3437	31.6406	39.8571	0	3250	50	-0.34	0.04	0.46	-0.28	0	0	0	0	0	0	0	0	0	0	0	0	3.55172	0.385607	0	0	0.828203	0.0899172	0	0	286.748	31.1319	6.80398	0.738701	2.79281	0.303212
0	26	0	70	75	5	1.6								27.34	29.3	40.2857	0	4150	52	0.98	1.85	1.53	1.51	0	0	0	0	0	0	0	0	0	0	0	0	1.97129	0.195851	2.78317	0.276513	0.924005	0.0918017	5.63674	0.560021	306.734	30.4746	8.14998	0.809716	13.3335	1.32471
0	28	1	75	94	19	1.66	18.6386	1.43785	22.1726	17.6083	31.0667	20.1694	2153.96	27.2173	34.1124	39.2857	0	3950	52	0.45	1.47	1.53	0.98	0	0	0.812557	0.0704142	0	0	0	0	0	0	0	0	4.94513	0.428533	1.81085	0.156924	3.60734	0.312603	0	0	356.821	30.9213	1.07451	0.0931145	1.17741	0.102032
0	28	1	75	93	18	1.68	26.4565	3.01576	35.7105	17.61	18.345	29.7601	2451.32	26.5731	32.9507	40.5714	0	3430	50	0.25	0.42	0.43	0.31	0.795971	0.0757206	0.368344	0.0350405	0	0	0	0	0.372294	0.0354163	0	0	4.27905	0.407065	1.42582	0.135638	3.21503	0.305845	0	0	308.856	29.3814	7.03447	0.669188	0.640301	0.0609117
0	27	1	67.5	80.5	13	1.6	26.0929	2.68739	100.126	16.16	14.645	28.9682	3116.31	26.3672	31.4453	40.7143	1	3100	49	-0.11	-0.52	-0.47	-0.4	0	0	0	0	0.243014	0.0190583	0	0	0.185043	0.014512	0	0	2.67608	0.209871	1.34497	0.105479	4.32701	0.339345	0	0	402.001	31.5269	0.330649	0.0259311	0.809657	0.0634972
0	35	1	72.5	86	13.5	1.66	12.9042	1.51695	30.09	5.65714	213.429	14.4951	1701.09	26.3101	31.2092	39	0							1.79159	0.096034	0	0	0	0	0	0	1.80024	0.0964976	0	0	10.5676	0.566449	0	0	1.53408	0.0822305	0	0	574.157	30.7763	12.6502	0.678085	0	0
0	32	1	64	69.5	5.5	1.57	21.2903	2.77183	58.8292	6.99833	12.8842	24.1877	1589.26	25.9645	28.1959	39.8571	0	4475	53	1.11	2.44	2.07	1.89	0.553802	0.041097	0.592978	0.0440042	0	0	0	0	0.306978	0.0227805	0	0	7.02597	0.52139	0	0	1.76463	0.130951	5.14809	0.382034	355.787	26.4025	7.8286	0.580951	7.95189	0.590101
0	28	1	70	104	34	1.65	17.804	2.28981	37.4017	8.99333	229.762	20.225	3236.66	25.7117	38.2002	39.4286	1	3300	48	1.23	-0.1	-1	0.68	0	0	0	0	0	0	0	0	0	0	0	0	4.35473	0.325921	0	0	1.3884	0.103912	0	0	383.012	28.6657	7.49587	0.561012	14.5648	1.09007
0	32	0	65	84	19	1.6	19.9546	1.0509	31.7249	3.95889	3.73444	21.0831	1701	25.3906	32.8125	37.8571	1	3050	50	-1	-0.62	0.06	-1	1.18725	0.104745	0	0	0	0	0	0	0	0	0	0	2.48473	0.219217	0	0	1.05166	0.0927831	0	0	342.42	30.2102	1.6182	0.142767	0.663714	0.0585566
0	33	1	65	85	20	1.6	13.6319	1.67955	74.5143	10.8571	7.46429	15.4587	2124.56	25.3906	33.2031	39.4286	1	3100	50	-0.81	-0.52	0.06	-0.83	0	0	0	0	0	0	0	0	0	0	0	0	1.93681	0.170688	1.27854	0.112676	6.25467	0.551215	0	0	328.175	28.9215	3.17658	0.279947	0.792452	0.0698375
0	31	0	70	84	14	1.67								25.0995	30.1194	38	1	3650	54	-1.86	0.6	2.17	-0.73	0	0	0	0	0	0	0	0	0	0	0	0	2.10465	0.180947	0	0	1.54829	0.133114	0	0	360.908	31.029	2.9896	0.257031	1.30935	0.112571
0	38	1	60	78.5	18.5	1.55	19.9645	2.45553	27.3157	133.6	113.062	22.7353	2222.06	24.974	32.6743	36.29	1	3500	50	0.56	0.31	0.06	0.45	1.3879	0.0786198	0	0	0	0	0.262837	0.0148888	4.1856	0.2371	0	0	14.2477	0.807081	3.84201	0.217637	1.96892	0.111533	7.2318	0.409656	561.823	31.8253	24.3671	1.38031	11.7976	0.668292
0	32	1	63	81	18	1.6	18.4655	2.39025	93.4714	109.114	249.6	21.4247	3064.09	24.6094	31.6406	38.4286	1	3550	50	0.72	0.41	0.06	0.6	1.84544	0.291266	0	0	0	0	0	0	0	0	0	0	1.64106	0.25901	0	0	0.736113	0.116181	0	0	200.085	31.5796	1.86426	0.294236	0	0
0	35	1	65	82	17	1.63	14.561	1.8427	36.5414	0	0	16.474	1497.67	24.4646	30.863	37.7143	0	3750	51	0.56	1.08	0.99	0.84	0	0	0	0	0	0	0	0	0	0	0	0	2.5493	0.264697	0	0	1.02633	0.106565	0	0	312.798	32.4782	8.62521	0.895568	0	0
0	28	0	65	78	13	1.64	12.1782	0.776768	33.0033	15.5767	34.4533	13.0647	1403.89	24.1672	29.0006	39	1	3500	52	-0.83	0.31	1.12	-0.37	1.411	0.114991	0	0	0.649569	0.0529375	0	0	0	0	0.737255	0.0600836	4.27018	0.348004	1.60121	0.130493	1.72051	0.140215	1.965	0.16014	377.107	30.7328	7.94073	0.64714	3.07104	0.250279
1	38	1	65	80	15	1.65								23.8751	29.3848	38.7143	0	3900	53	-0.37	1.37	2.07	0.43	0	0	0	0	0	0	0	0	0	0	0	0	1.98879	0.165394	2.4064	0.200124	1.3895	0.115556	4.67764	0.389008	332.977	27.6915	4.58234	0.381082	10.2217	0.850069
1	31	1	60	69	9	1.59	15.9063	1.94312	17.7536	0	0	17.8718	1484.83	23.7332	27.2932	39.2857	1	3900	52	0.41	1.08	1.12	0.76	0	0	0	0	0	0	0	0	0	0	0	0	3.36782	0.296664	1.43536	0.126438	3.33226	0.293531	0	0	345.495	30.4339	0.436332	0.0384356	0.750126	0.066077
1	35	1	60	85	25	1.6								23.4375	33.2031	39.7143	0	3100	48	0.45	-0.29	-0.62	0.1	5.67837	0.388523	0	0	0	0	0	0	0	0	0	0	7.07037	0.483766	0	0	2.37762	0.162681	0	0	456.992	31.2681	11.4672	0.784605	2.03101	0.138965
1	35	1	60	77	17	1.6	16.495	1.86778	37.6714	0	0	18.4351	2925.42	23.4375	30.0781	39.8571	1	3200	49	0.24	-0.3	-0.47	-0.06	0	0	0	0	0	0	0	0	0	0	0	0	3.7102	0.279632	0	0	1.49137	0.112402	0	0	429.863	32.398	7.05321	0.531588	0	0
1	28	1	52.5	76	23.5	1.5								23.3333	33.7778	41.2857	0	3300	48	1.13	0.15	-0.62	0.77	0	0	0	0	0	0	0	0	0	0	0	0	4.2276	0.307657	0	0	1.53356	0.111602	0	0	443.077	32.2442	7.7368	0.563033	1.09305	0.0795448
1	35	1	58	74	16	1.58	16.8066	1.59934	91.0814	115.6	233.664	18.8179	2989.24	23.2335	29.6427	39.8571	1	4000	52	0.69	1.26	1.12	1.01	0	0	0	0	0	0	0	0	0	0	0	0	1.95883	0.185752	0	0	0	0	0	0	325.451	30.8618	4.48804	0.425591	0.716422	0.0679367
1	30	1	58	77	19	1.6	17.3596	3.8012	86.2781	65.1048	27.3102	21.4145	1055.67	22.6562	30.0781	38.4286	0	3300	49	0.49	0.15	-0.08	0.32	0	0	0	0	0	0	0	0	0	0	0	0	7.61592	0.578792	0	0	2.6147	0.198711	0	0	411.461	31.2701	16.7334	1.2717	1.30073	0.0988527
1	30	1	65	77	12	1.7	15.883	2.00877	44.3367	9.88667	320.773	18.0055	1927.96	22.4913	26.6436	40.4286	0	3900	52	0.31	1.37	1.53	0.84	31.1406	2.24458	0	0	0	0	0	0	0	0	0	0	3.69852	0.266584	0	0	1.90588	0.137373	0	0	419.995	30.2727	4.38815	0.316292	1.99975	0.144139
1	31	1	57.5	74	16.5	1.6	22.2256	2.99705	85.0871	21.7143	214.929	25.3758	2871.02	22.4609	28.9062	38.7143	1	3200	50	-0.44	-0.3	0.06	-0.49	0	0	0	0	0	0	0	0	0	0	0	0	8.32389	0.604232	0	0	1.73988	0.126298	0	0	403.434	29.2853	8.4235	0.611463	1.81105	0.131464
1	30	1	61	75	14	1.65	16.7536	2.11999	31.4143	0	0	18.9372	2124.32	22.4059	27.5482	40	1	3650	53	-1.09	0.6	1.65	-0.33	0	0	0	0	0	0	0	0	0	0	0	0	3.65444	0.34181	0	0	1.03804	0.0970903	0	0	326.62	30.5497	7.26524	0.679537	0.655169	0.0612797
1	35	1	58.5	73	14.5	1.62	24.7007	3.90325	37.8276	26.021	226.942	28.9061	2879.92	22.2908	27.8159	39.1429	1	3300	50	-0.09	-0.1	0.06	-0.16	0	0	0	0	0	0	0	0	0	0	0	0	2.77353	0.255998	0	0	1.34235	0.123899	0	0	315.08	29.0819	3.74431	0.3456	2.2322	0.206032
1	32	1	54	67.5	13.5	1.56	28.3696	1.59795	34.8258	17.0035	553.199	30.0614	1739.01	22.1893	27.7367	38.5714	1	3190	50	-0.48	-0.33	0.06	-0.52	0	0	0	0	0	0	0	0	0	0	0	0	3.474	0.293604	0	0	1.88738	0.159511	0	0	350.669	29.6367	5.50007	0.464837	0.724069	0.0611944
1	29		58	75	17	1.62	11.8158	0.896099	24.6876	15.97	17.99	12.7936	2014.73	22.1003	28.578	40	0	3780	50	1.3	1.14	0.46	1.35	0	0	0	0	0	0	0	0	0	0	0	0	2.49101	0.179438	0	0	1.1974	0.0862538	0	0	438.005	31.5514	8.71479	0.627765	0.800552	0.0576673
1	28	1	60	74	14	1.65	18.606	2.04226	61.4527	2.34333	63.8742	20.7497	2106.09	22.0386	27.1809	39.4286	1	3300	50	-0.09	-0.1	0.06	-0.16	0	0	0	0	0	0	0	0	0	0	5.18205	0.597193	2.16104	0.249044	0	0	1.36294	0.157069	0	0	269.103	31.0122	2.9563	0.340691	0.749753	0.0864035
1	30	1	60	80	20	1.65	17.7311	0.754522	31.7843	21.2529	13.4357	18.5811	2905.65	22.0386	29.3848	40.4286	0	3700	52	-0.27	0.98	1.53	0.28	0	0	0	0	0	0	0	0	0	0	0	0	3.3257	0.285461	0	0	1.3082	0.112289	0	0	318.522	27.3402	4.506	0.386771	0.67618	0.0580398
1	34	1	60	67.5	7.5	1.65								22.0386	24.7934	39.5714	1	3000	49	-0.48	-0.73	-0.47	-0.74	0	0	0	0	0	0	0	0	0	0	0	0	8.3045	0.690145	1.97191	0.163876	3.07225	0.255319	0	0	369.38	30.6973	11.4513	0.95166	0.81274	0.0675426
1	32	0	58.5	85	26.5	1.63								22.0181	31.9922	40.2857	1	3580	51	0.13	0.47	0.59	0.27	0.781672	0.076916	0.59851	0.0588929	0	0	0	0	0	0	0	0	2.9255	0.287867	0	0	1.14794	0.112957	0	0	313.145	30.8132	5.98114	0.58854	0.651869	0.0641434
1	31	1	59	78	19	1.65	19.6707	2.58145	67.1286	21.7143	14.9286	22.4006	1598.36	21.6713	28.6501	38.2857	1	3000	50	-1.19	-0.73	0.06	-1.18	2.13285	0.146767	0	0	0	0	0	0	0	0	0	0	6.04426	0.415919	1.72568	0.118748	2.22905	0.153386	2.51939	0.173365	428.81	29.5074	4.20471	0.289336	4.51778	0.310879
1	27	0	50	65	15	1.52								21.3593	27.7671	39	1	2930	49	-0.75	-0.89	-0.47	-1	0	0	0	0	0	0	0	0	0	0	0	0	4.0153	0.26844	0	0	1.56388	0.104552	0	0	479.324	32.0449	6.58843	0.440465	1.71975	0.114972
1	27	0	50	65	15	1.52	19.2887	1.2347	123.832	183.15	62.9417	21.0452	2450.05	21.6413	28.1337	39	1	3000	49	-0.48	-0.73	-0.47	-0.74	0	0	0	0	0	0	0	0	0	0	0	0	4.11074	0.311853	0	0	2.61822	0.198625	0	0	420.726	31.9175	5.02497	0.381208	1.14206	0.0866402
1	30	1	56	80	24	1.61	15.8822	0.814604	31.1217	2.53333	1.74167	16.7659	2971.77	21.6041	30.863	40.2857	0	3240	50	-0.38	0.02	0.46	-0.31	0	0	0	0	0	0	0	0	0	0	2.56482	0.28903	3.53823	0.398723	0	0	1.29436	0.145862	0	0	267.687	30.1657	5.55076	0.625516	3.93716	0.443679
1	31	1	55	97.9	42.9	1.6								21.4844	38.2422	39.5714	1	3200	50	-0.44	-0.3	0.06	-0.49	0	0	0	0	0	0	0	0	0	0	0	0	1.64934	0.179007	0	0	1.2167	0.132053	0	0	298.566	32.4043	5.21381	0.565871	0.511996	0.0555685
1	30	1	55	70	15	1.6	21.7579	2.14796	25.7224	16.9733	38.8267	24.0027	1932.07	21.48	27.34	40.4286	0	3350	50	-0.01	0.25	0.46	0.05	0.597131	0.0587595	0	0	0.513598	0.0505396	0.397099	0.0390757	0	0	0.501273	0.0493268	3.7548	0.369484	1.04795	0.103121	2.13349	0.209942	1.78984	0.176126	306.703	30.1805	2.42732	0.238856	2.99418	0.294636
1	34	1	57	73	16	1.63	18.9724	2.59052	31.6429	4.61429	12.8714	21.6297	1086.46	21.4536	27.4756	39.4286	1	3650	50	1.02	0.6	0.06	0.88	2.47847	0.222731	0	0	0	0	0	0	0	0	0	0	4.65167	0.418028	0	0	1.97425	0.177418	0	0	346.745	31.1606	4.43104	0.398201	0	0
1	35	1	48	63	15	1.5	20.7546	1.19979	49.8371	131.17	108.136	22.2257	2707.51	21.3333	28	39	1	3580	52	-0.57	0.47	1.12	-0.13	1.46038	0.132292	0	0	0	0	0	0	0	0	0	0	2.4076	0.218099	0	0	1.40568	0.127337	2.07088	0.187596	342.13	30.9928	3.28305	0.297404	3.56563	0.323002
1	27	1	60	75	15	1.68	15.5564	1.26948	33.4833	92.7933	7.16667	16.9953	2224.83	21.2585	26.5731	37.7143	1	3120	50	-0.73	-0.47	0.06	-0.76	0	0	0	0	0	0	0	0	0	0	0	0	5.13789	0.392969	0	0	1.96825	0.150541	0	0	387.22	29.6163	5.01386	0.383482	1.17538	0.0898981
1	29	1	60	90	30	1.68	20.0224	0.876728	74.1464	5.42857	3.73214	21.0499	2857.26	21.2585	31.8878	39.8571	1	3840	51	0.92	0.97	0.59	0.99	0	0	0	0	0	0	0	0	0	0	0	0	1.74015	0.157051	0	0	0.805417	0.0726901	0	0	358.522	32.3571	7.50813	0.67762	0.687949	0.0620884
1	29	1	57	80	23	1.64	18.7784	1.60954	7.18238	6.816	6.53133	20.4099	2072.8	21.1927	29.7442	39.2857	1	3350	50	0.07	0.01	0.06	-0.01	0	0	0	0	0	0	0	0	0	0	0	0	6.76792	0.503003	1.39451	0.103642	0	0	0	0	419.376	31.1687	17.9757	1.33598	0.925445	0.0687806
1	27		56.8	78.4	21.6	1.64	19.6377	2.07755	29.5867	3.77333	9.06667	21.7927	3267.36	21.1184	29.1493	39	1	3350	51	-0.62	0.01	0.59	-0.42	0	0	0	0	0	0	0	0	0	0	0	0	4.12207	0.331788	0	0	1.40497	0.113086	0	0	425.098	34.2164	9.19885	0.740419	0	0
1	28	1	54	70	16	1.6	20.3969	2.10024	42.8143	60	200	22.5722	2965.83	21.0937	27.3437	39.4286	0	3150	50	-0.69	-0.18	0.46	-0.61	0	0	0	0	0	0	0	0	0	0	0	0	3.65681	0.336428	0	0	1.58526	0.145845	0	0	358.816	33.0113	4.43632	0.408143	0	0
1	33	1	52.5	65	12.5	1.58	16.5682	2.05999	60.8788	4.14833	426.247	18.7667	1561.06	21.0303	26.0375	38.7143	0	3600	53	-1.28	0.78	2.07	-0.43	0	0	0	0	0	0	0	0	0	0	0	0	4.72365	0.293738	1.10281	0.0685777	2.01008	0.124996	2.4101	0.149871	471.803	29.3388	8.87577	0.551935	12.71	0.790367
1	28		51	67.5	16.5	1.56								20.9566	27.7367									0.885779	0.0543406	0	0	0	0	0	0	0.542731	0.0332953	0	0	7.96008	0.488333	0	0	2.49165	0.152857	0	0	488.143	29.9465	19.8044	1.21495	1.04221	0.0639372
1	33	1	52	74	22	1.58	23.676	1.31003	94.7751	248.568	160.514	25.6172	2637.13	20.83	29.6427	39.1429	1	3150	52	-2.09	-0.41	1.12	-1.5	0	0	0	0	0	0	0	0	0	0	0	0	5.26192	0.360712	0	0	2.2428	0.153747	0	0	428.469	29.3721	14.6596	1.00494	1.2363	0.08475
1	27	1	56	75	19	1.64	17.8298	1.5209	74.2845	51.3733	4.65595	19.4962	1780.45	20.8209	27.8852	39.7143	1	3500	50	0.56	0.31	0.06	0.45	3.59919	0.304323	0	0	0	0	0	0	0	0	0	0	3.86288	0.326619	0	0	1.4806	0.125189	0	0	348.96	29.5057	6.16515	0.521283	0.848814	0.0717699
1	31	0	60	75	15	1.7								20.7612	25.9516	39.7143	1	4250	53	0.67	1.71	1.65	1.24	0	0	0	0	0	0	0	0	0	0	0	0	3.09138	0.381556	0	0	1.19121	0.147027	0	0	265.72	32.7968	4.13937	0.510905	0	0
1	30	1	60	80	20	1.7	17.9154	2.13922	41.67	3.04	2.09	20.1424	2598.59	20.7612	27.6817	39.1429	1	3840	51	0.92	0.97	0.59	0.99	0	0	0.726137	0.0715189	0	0	0	0	0	0	0	0	3.8323	0.377452	0	0	1.23683	0.121818	1.50467	0.148199	303.992	29.9409	2.55626	0.251772	2.70488	0.26641
1	28	0	60	80	20	1.7	41.0526	3.67301	142.796	102.234	507.293	45.3714	4019.37	20.7612	27.6817	41.4286	0	3450	52	-1.06	0.47	1.53	-0.48	0	0	0	0	0	0	0	0	0	0	0	0	2.92059	0.239501	1.75964	0.144298	0.962891	0.0789613	3.36026	0.275556	354.349	29.0582	8.49555	0.696672	6.57253	0.538976
1	37	1	53	70.4	17.4	1.6	24.8124	2.47885	37.3667	7.22	9.49	27.3853	1554.08	20.7031	27.5	37.8571	1	3670	50	1.08	0.64	0.06	0.94	5.49308	0.405787	0	0	0	0	0	0	0	0	0	0	4.01274	0.296431	0	0	1.41514	0.10454	0	0	405.512	29.9562	6.30936	0.466088	0.9113	0.06732
1	32	0	53	67	14	1.6	18.5435	0.75959	42.7286	15.4714	20.3357	19.4238	2822.97	20.7031	26.1719	40.1429	1	3850	53	-0.46	0.98	1.65	0.23	3.32509	0.430147	0	0	0	0	0	0	0	0	0	0	1.86387	0.241118	0.856071	0.110745	2.88801	0.373605	0	0	223.979	28.9748	3.72759	0.482217	0.525633	0.067998
1	32	0	54	70	16	1.62								20.5761	26.6728	40.1429	1	3300	51	-0.8	-0.1	0.59	-0.58	5.00015	0.607484	0	0	0	0	0	0	0	0	0	0	5.5867	0.678746	0.882057	0.107164	2.38198	0.289394	0	0	249.605	30.3253	5.2708	0.640366	0.51619	0.0627135
1	27	0	54	73	19	1.62	18.8427	1.63491	44.2888	2.53333	121.742	20.5858	2469.67	20.5761	27.8159	39.8571	0	3380	50	0.09	0.32	0.46	0.15	0	0	0.291291	0.0287988	0.546209	0.0540015	0.354416	0.0350396	0	0	0.898834	0.0888641	3.21578	0.317931	1.36452	0.134905	3.6451	0.360376	0	0	298.856	29.5467	1.71865	0.169916	1.9701	0.194776
1	32		56			1.65								20.5693		40	0	3350	50	-0.01	0.25	0.46	0.05	0.694388	0.0586161	0	0	0	0	0	0	0	0	0	0	2.72503	0.23003	1.91232	0.161427	0	0	0	0	342.401	28.9035	4.82983	0.407706	0.775555	0.0654677
1	27	1	55	64	9	1.64	18.9187	2.0937	37.0071	15.4714	20.3357	21.1274	1694.02	20.4491	23.7954	38.8571	1	3500	51	-0.12	0.31	0.59	0.04	0	0	0	0	0	0	0	0	0	0	0	0	2.50997	0.210038	1.23682	0.103498	0	0	0	0	346.096	28.9617	3.95154	0.33067	1.29629	0.108475
1	31	1	53	70	17	1.61	15.5555	1.89143	24.0445	30.7924	78.9702	17.6162	3472.48	20.4467	27.0051	38.7143	1	3600	51	0.2	0.51	0.59	0.33	0	0	0	0	0	0	0	0	0	0	0	0	4.62069	0.428999	0	0	1.62433	0.150808	0	0	345.624	32.0888	6.16325	0.572215	0	0
1	28	1	52	68	16	1.6	20.781	2.56243	40.5614	7.22	9.49	23.4377	1925.92	20.3125	26.5625	39.7143	0	3250	50	-0.34	0.04	0.46	-0.28	3.63929	0.458047	0	0	0	0	0	0	0	0	0	0	1.86712	0.234998	0.861148	0.108385	2.06742	0.260208	1.60614	0.202152	213.467	26.8673	4.62195	0.581726	8.5304	1.07365
1	29	0	55	67.5	12.5	1.65	12.189	1.56852	3.465	6.03333	425.142	13.7735	1906.53	20.202	24.7934	38	0	3300	51	-0.86	0.15	0.99	-0.54	3.09066	0.324965	0	0	0	0	0	0	0	0	0	0	2.72824	0.286858	0	0	5.1463	0.541104	0	0	286.932	30.1692	3.16077	0.332337	1.24444	0.130845
1	27	0	53	70	17	1.62	15.5469	2.03599	14.4612	7.11	508.145	17.6149	2085.6	20.1951	26.6728	38.8571	1	3880	52	0.35	1.04	1.12	0.7	0	0	0	0	0	0	0	0	0	0	0	0	1.96976	0.262806	0	0	0.720451	0.0961228	0	0	222.407	29.6736	3.75975	0.501627	0.721825	0.096306
1	27	1	51	71	20	1.59	20.103	2.59925	52.25	76.5733	52.25	22.9261	2630.89	20.1733	28.0843	37.8571	1	3160	50	-0.59	-0.39	0.06	-0.62	0	0	0	0	0	0	0	0	0	0	0	0	6.17383	0.4616	0	0	1.70378	0.127387	0	0	415.621	31.0748	9.96253	0.744871	1.16852	0.0873667
1	35	1	54	74	20	1.64	21.6789	2.313	14.064	2.69667	6.06333	24.0496	2269.41	20.0773	27.5134	39.1429	0	2900	48	-0.28	-0.75	-0.62	-0.62	0	0	0	0	0	0	0	0	0	0	0	0	8.57089	0.577688	0	0	1.76885	0.119223	0	0	450.423	30.3591	19.0143	1.28158	1.6946	0.114218
1	33	1	54	70	16	1.64	5.98905	0.444002	58.5702	2.53333	115.742	6.56172	3042.8	20.0773	26.0262	38.5714	0	3650	49	1.58	0.88	-0.08	1.41	0	0	0	0	0	0	0	0	0	0	0	0	3.23266	0.222398	0.883572	0.0607873	1.55532	0.107002	1.55043	0.106665	430.067	29.5874	3.25676	0.224056	4.24511	0.292052
1	32	0	54	74	20	1.65	14.5789	0.989968	31.6405	35.5238	66.6262	15.7349	3708.39	19.8347	27.1809	39.7143	1	4250	53	0.67	1.71	1.65	1.24	0.940507	0.059409	0	0	0	0	0	0	0.738741	0.0466641	0	0	7.07714	0.447042	0	0	1.9439	0.122791	0	0	500.216	31.5972	16.5816	1.04741	0.971108	0.061342
1	29	0	50.5	65	14.5	1.6	21.5103	2.06025	31.0833	148.317	203.483	23.7885	2051.3	19.7266	25.3906	39.5714	1	3310	53	-2.27	-0.07	1.65	-1.38	0	0	0	0	0	0	0	0	0	0	0	0	2.96162	0.235318	1.67248	0.132888	1.4607	0.116061	3.35218	0.266351	367.79	29.2232	4.61855	0.366971	9.83246	0.781248
1	34	1	55	70	15	1.67	15.0653	2.15836	97.8567	53.9104	48.0469	17.505	2060.24	19.721	25.0995	38	1	3170	50	-0.55	-0.37	0.06	-0.59	0	0	0	0	0	0	0	0	0	0	0	0	1.98678	0.26372	0	0	2.63994	0.350418	0	0	243.798	32.3611	3.90337	0.518123	0	0
1	32	1	49	67.5	18.5	1.58	14.4155	1.03482	15.7021	40.5838	10.4676	15.5287	1560.1	19.6283	27.0389	39.2857	0	4550	52	1.94	2.58	1.53	2.49	0	0	0	0	0	0	0	0	0	0	0	0	2.54837	0.177456	1.40886	0.0981061	0	0	0	0	408.049	28.4145	4.90527	0.34158	0.773852	0.0538873
1	30	0	50	70	20	1.6	17.6597	2.0031	53.34	0	480	19.7494	2364.51	19.5312	27.3437	39.4286	0	3800	52	0.03	1.18	1.53	0.56	0	0	0	0	0	0	0	0	0	0	0	0	2.73599	0.315949	0	0	0.937656	0.10828	9.38132	1.08335	251.857	29.0842	5.40388	0.624034	15.2564	1.76179
1	32	0	50	64	14	1.61	16.5968	2.20738	62.9267	45.3276	53.5267	19.0237	1932.09	19.2894	24.6904	40.1429	1	3350	51	-0.62	0.01	0.59	-0.42	0	0	0	0	0	0	0	0	0	0	0	0	3.22102	0.214853	1.57191	0.104852	0	0	0	0	453.725	30.2651	9.9695	0.665001	1.11545	0.0744043
1	29	1	48	82.5	34.5	1.58								19.2277	33.0476	29.1429	1	3100	50	-0.81	-0.52	0.06	-0.83	1.33065	0.108739	0	0	0	0	0	0	0	0	0	0	3.07579	0.25135	0	0	1.18007	0.0964343	1.75055	0.143053	350.385	28.6331	3.68731	0.301323	5.46283	0.446417
1	30	1	52	80	28	1.65	15.3431	1.52779	17.4679	120.029	3.73214	17.03	3116.58	19.1001	29.3848	38.8571	1	4020	53	0.04	1.3	1.65	0.68	0	0	0	0	0	0	0	0	0	0	0	0	5.71911	0.380919	1.57687	0.105027	0	0	0	0	467.765	31.1553	9.766	0.65046	0.828582	0.0551874
1	35	0	50	72	22	1.62	11.9343	0.355607	3.94286	0	0	12.2984	1713.36	19.052	27.4348	39.2857	1	3350	51	-0.62	0.01	0.59	-0.42	1.31344	0.156053	0	0	0	0	0	0	0	0	0	0	2.70436	0.321312	1.25343	0.148923	0	0	0	0	262.784	31.2222	5.81474	0.690866	0.519066	0.0616718
1	35	1	48	72	24	1.6	17.1906	1.98318	28.5383	10.8	208.2	19.2614	1840.41	18.75	28.125	38.8571	1	3430	53	-1.83	0.17	1.65	-0.99	0	0	0	0	0	0	0	0	0.814076	0.0860769	0	0	4.82027	0.509675	0	0	5.06597	0.535655	0	0	296.37	31.3369	6.7391	0.712563	2.46862	0.261022
2	29		50	70	20	1.64								18.5901	26.0262	39.5714	0	3600	51	0.11	0.78	0.99	0.4	0.900689	0.0704441	0	0	0	0	0	0	0	0	0	0	4.13589	0.323473	1.55812	0.121863	0	0	0	0	374.423	29.2841	5.0633	0.396008	1.96433	0.153633
2	32	1	47	73	26	1.6	13.4421	1.09417	284.472	2.12667	0.966667	14.8633	1840.41	18.3594	28.5156	39.5714	1	3700	50	1.17	0.7	0.06	1.02	1.86112	0.127022	0	0	0	0	0	0	0.313451	0.0213931	0	0	3.82521	0.261071	0	0	1.92799	0.131586	0	0	395.533	26.9951	5.97389	0.407719	0	0
2	35	1	48	75	27	1.62	26.5784	3.56651	148.193	80.5571	297.257	30.5612	2936.66	18.2899	28.578	38.5714	0	3800	51	1.35	1.18	0.46	1.4	0	0	0	0	0	0	0	0	0	0	0	0	4.54965	0.322844	0	0	1.1321	0.0803339	0	0	405.63	28.7835	8.18101	0.580524	0.905487	0.0642534
2	29	1	47.5	62.5	15	1.62	28.1765	3.31298	56.3357	17.4486	28.8179	31.6383	2450.05	18.0994	23.815	38.4286	1	3600	50	0.87	0.51	0.06	0.74	1.18576	0.0773057	0	0	0	0	0	0	0	0	0	0	2.86447	0.186749	0.319508	0.0208303	1.67475	0.109185	0.580407	0.0378396	417.551	27.2222	8.27281	0.539345	1.32036	0.0860804
2	32	1	48	67.5	19.5	1.63	24.3844	2.25517	16.8507	7.6	5.225	26.6857	1701.09	18.0662	25.4055	37	1	2940	46	1.29	-0.87	-2.05	0.37	0	0	0	0	0	0	0	0	0	0	0	0	6.95182	0.449973	0	0	1.81765	0.117652	1.66718	0.107912	497.009	32.1701	14.5914	0.944463	1.26061	0.0815959
2	31	1	45	60	15	1.58								18.03	24.03	38.4286	1	3250	50	-0.27	-0.2	0.06	-0.32	0.674234	0.0427439	0.870043	0.0551575	0.459871	0.0291541	0	0	0	0	0.454787	0.0288318	5.01178	0.317728	6.06623	0.384577	4.08924	0.259243	12.3491	0.782888	459.593	29.1365	8.05694	0.51078	33.2509	2.10798
2	29	0	50	84	34	1.67	17.9442	2.2286	41.3214	17.5714	22.3757	20.2963	2313.49	17.9282	30.1194	40.5714	1	3100	51	-1.53	-0.52	0.59	-1.25	0	0	0	0	0	0	0	0	0	0	0	0	2.5479	0.284682	0	0	1.21633	0.135903	0	0	267.711	29.9119	4.47962	0.500517	1.62769	0.181865
2	24	1	47			1.62	13.9529	1.80613	43.0671	21.6	42.5893	15.8861	2596.85	17.9089	0	37.8571	0	2820	48	-0.59	-0.94	-0.62	-0.93	0	0	0	0	0	0	0	0	0	0	0	0	5.51805	0.558244	1.21287	0.122703	0	0	0	0	312.901	31.6553	8.027	0.812068	0.719233	0.0727626
2	31	1	43	67.9	24.9	1.55	11.8485	1.17186	82.72	0	0	13.1524	2176.06	17.898	28.2622	39	1	3400	52	-1.17	0.11	1.12	-0.68	2.98783	0.297125	0	0	0	0	0	0	0	0	0	0	2.6436	0.262893	0	0	1.47577	0.146758	0	0	292.206	29.0584	5.13326	0.510476	0.792488	0.078809
2	27	1	50	73	23	1.68								17.7154	25.8645	40.8571	0	3300	48	1.13	0.15	-0.62	0.77	0	0	0	0	0	0	0	0	0	0	0	0	3.98883	0.288913	0	0	1.78832	0.129528	0	0	421.279	30.5134	5.89836	0.42722	14.3233	1.03744
2	31	1	42.5	59	16.5	1.55								17.6899	24.5578	40.4286	0	3250	50	-0.34	0.04	0.46	-0.28	2.39678	0.127953	0	0	0	0	0	0	1.38168	0.0737613	0	0	6.88364	0.367484	0	0	1.98308	0.105867	0	0	545.954	29.1458	11.3848	0.607782	2.17098	0.115898
2	26	1	44	60	16	1.58	19.8883	1.69486	6.08667	10.61	11.545	21.616	1973.78	17.6254	24.0346	38.4286	1	2850	48	-0.38	-1.07	-1	-0.85	0	0	0	0	0	0	0	0	0	0	0	0	4.83539	0.45138	0	0	1.54228	0.143971	0	0	316.767	29.57	6.87297	0.641587	2.05231	0.191582
2	28	0	43	63.4	20.4	1.6	19.9081	2.51735	67.5821	14.9	16.1179	22.5546	1812.66	16.7969	24.7656	39.5714	1	3380	51	-0.52	0.07	0.59	-0.33	0.50521	0.0555932	0.384355	0.0422944	0.280181	0.0308311	0	0	0	0	0	0	3.96082	0.435848	1.14457	0.125948	3.01139	0.331372	0	0	274.075	30.1592	8.40493	0.924877	0.593498	0.0653084
2	28	0	48.5	67	18.5	1.7	10.3492	0.572364	25.4207	15.4714	20.3357	11.0066	3117.84	16.782	23.1834	39.8571	0	3250	50	-0.34	0.04	0.46	-0.28	0	0	0	0	0	0	0	0	0	0	0	0	5.97332	0.402094	0	0	2.03073	0.136698	0	0	469.453	31.6012	13.2812	0.894025	2.49615	0.168028
2	25	0	49	66	17	1.73								16.3721	22.0522	40.4286	1	2800	50	-2	-1.18	0.06	-1.93	2.31151	0.244205	0	0	0	0	0	0	0	0	0	0	6.81592	0.720085	0	0	2.08647	0.220431	0	0	298.322	31.5169	12.329	1.30253	1.09566	0.115754
2	32	1	37	50.5	13.5	1.55								15.4	21.02	38.7143	0	2650	47	-0.62	-1.35	-1.15	-1.15	0	0	0	0	0	0	0	0	0	0	0	0	4.27712	0.321377	0.768296	0.0577287	1.74234	0.130917	1.89342	0.142269	386.569	29.0463	7.12533	0.535388	10.4726	0.786895
2	30	0	40	65	25	1.62								15.2416	24.7676	40	1	3400	51	-0.45	0.11	0.59	-0.27	0	0	0	0	0	0	0	0	0	0	0	0	3.59445	0.391446	0	0	1.27665	0.139031	0	0	295.933	32.228	4.24953	0.462787	0	0
[truncated: 134 more columns]
